# Supplementary material for: Decoding the effects of synonymous variants
Source: Nucleic Acids Res. 2021 Nov 30;49(22):12673–91. doi: 10.1093/nar/gkab1159 (PMC8682775; doi:10.1093/nar/gkab1159)
Supplement: gkab1159_Supplemental_Files [file gkab1159_supplemental_files.zip]

Archive with 3 entries (3 files):
- supp_figures.pdf
- supp_tables.pdf
- supp_text.pdf
